# Supplementary material for: Novel linear motif filtering protocol reveals the role of the LC8 dynein light chain in the Hippo pathway
Source: PLoS Comput Biol. 2017 Dec 14;13(12):e1005885. doi: 10.1371/journal.pcbi.1005885 (PMC5746249; doi:10.1371/journal.pcbi.1005885)
Supplement: S1 Table — (XLSX) [file pcbi.1005885.s007.xlsx]

## Sheet: Sheet1
S1 Table. Collection of experimentally verified LC8 binding motifs from the literature. Red highlights has been rejected due to lack of motif level evidence
Protein name	Accession	Organism	Motif	Start	Reference (Pubmed ID)
Activating molecule in BECN1-regulated autophagy protein 1	Q9C0C7	HOMO SAPIENS	TSVTSQGTQTL	1097	20921139, 27173435, 20360068
Anastral spindle 2, isoform A	Q9XZ31	DROSOPHILA MELANOGASTER	KASSTTGTQCD	235	14605208
Anastral spindle 2, isoform A	Q9XZ31	DROSOPHILA MELANOGASTER	ltICAGTQTD	160	24920673
ATM interactor	O43313	HOMO SAPIENS	LESLDIETQTD	665	22167198
Bcl-2-like protein 11	O43521	HOMO SAPIENS	PMSCDKSTQTP	107	15136728, 15897869, 26186194, 18420585, 12591950, 10198631, 21478148, 20482850, 14561217, 15193260, 11178896
Bcl-2-modifying factor	Q96LC9	HOMO SAPIENS	TSQEDKATQTL	63	14561217, 11546872, 25416956, 20482850
Breast carcinoma-amplified sequence 1	O75363	HOMO SAPIENS	KRMLDAQVQTD	563	17353931, 11148209, 10830436
Cytoplasmic dynein 1 intermediate chain	Q24246	DROSOPHILA MELANOGASTER	TLVYTKQTQTT	125	15581372, 19759397, 23914803
Cytoplasmic dynein 1 intermediate chain 1	O14576	HOMO SAPIENS	VVSYSKETQTP	163	20921139, 16946704, 12475239, 11148215, 11148209, 10198631, 16189514
Cytoplasmic dynein 1 intermediate chain 2	Q13409	HOMO SAPIENS	IVTYTKETQTP	153	17353931, 26496610, 20482850, 20360068, 27173435
Deleted in azoospermia-like	Q64368	MUS MUSCULUS	KKSVDRSIQTV	245	16946704
Deleted in azoospermia-like	Q92904	HOMO SAPIENS	VDRSIQTV	248
Disks large-associated protein 1	O14490	HOMO SAPIENS	NRCLSIGIQVD	647	11122378, 10844022, 11148209
Disks large-associated protein 1	O14490	HOMO SAPIENS	SKFQSVGVQVE	672
DNA (cytosine-5)-methyltransferase 3A	Q1LZ53	RATTUS NORVEGICUS	LVLKDLGIQVD	643	14760703, 11513870
DNA-binding protein Ewg	Q24312	DROSOPHILA MELANOGASTER	LSDVDYTTQTV	536	11069771
Echinoderm microtubule-associated protein-like 3	Q32P44	HOMO SAPIENS	PSLVSRGTQTE	78	26496610, 20360068
Egalitarian	P92030	DROSOPHILA MELANOGASTER	VKLVDAESQTL	947	15077115
Flagellar radial spoke protein 3	P12759	CHLAMYDOMONAS REINHARDTII	KYREDETTQTL	26	11402073
Flagellar radial spoke protein 3	P12759	CHLAMYDOMONAS REINHARDTII	VPEADTSTQTD	112
Flagellar radial spoke protein 3	P12759	CHLAMYDOMONAS REINHARDTII	LPADATQTQTK	58
Gag polyprotein	P19558	BOVINE IMMUNODEFICIENCY VIRUS STRAIN R29	VQLIESKVREK	214	20148896
Gephyrin	Q03555	RATTUS NORVEGICUS	KQTEDKGVQCE	216	14760703, 26496610, 21094642, 27173435, 20360068, 12097491
Gephyrin	Q9NQX3	HOMO SAPIENS	QTEDKGVQCE	203	14760703, 26496610, 21094642, 27173435, 20360068, 12097491
Glucocorticoid-induced transcript 1 protein	Q86VQ1	HOMO SAPIENS	SSTRSIDTQTP	341	26496610, 20360068
Heat shock cognate 71 kDa protein	P63018	RATTUS NORVEGICUS	TTIPTKQTQTF	418	14760703, 20482850
MAP/microtubule affinity-regulating kinase 3	Q8VHF0	RATTUS NORVEGICUS	VVAYPKRSQTS	429	14760703
Methyltransferase-like protein 16 homolog	Q09357	CAENORHABDITIS ELEGANS	LNAWDNASQAY	416	19752194
Microtubule cross-linking factor 1	Q9Y4B5	HOMO SAPIENS	NGSRTMGTQTV	1631	26496610, 20360068
Microtubule-associated protein 4	P27816	HOMO SAPIENS	SRSGSKSTQTV	797	11513870
MORC family CW-type zinc finger protein 3	Q14149	HOMO SAPIENS	DQGNTAATQTE	633	26496610, 27173435, 20360068
Myocardial zonula adherens protein	P0CAP1	HOMO SAPIENS	TEVETREIGVG	419	20412299
Nitric oxide synthase, brain	P29476	RATTUS NORVEGICUS	AEMKDTGIQVD	225	14760703, 18635601, 20482850, 8864115
Nitric oxide synthase, brain	P29475	HOMO SAPIENS	KDMGIQVD	234
Nuclear migration protein unc-83	Q23064	CAENORHABDITIS ELEGANS	DSISDRHIQTM	643	20005871
Nuclear respiratory factor 1	Q16656	HOMO SAPIENS	EHGVTQTE	3
Nucleoporin NUP159	P40477	SACCHAROMYCES CEREVISIAE STRAIN ATCC 204508 S288C	SASADFDVQTS	1102	17546040
Nucleoporin NUP159	P40477	SACCHAROMYCES CEREVISIAE STRAIN ATCC 204508 S288C	DNYAESGIQTD	1115
Nucleoporin NUP159	P40477	SACCHAROMYCES CEREVISIAE STRAIN ATCC 204508 S288C	KEAVDNGLQTE	1152
Nucleoporin NUP159	P40477	SACCHAROMYCES CEREVISIAE STRAIN ATCC 204508 S288C	VETCNFSVQTF	1164
Nucleoporin NUP159	P40477	SACCHAROMYCES CEREVISIAE STRAIN ATCC 204508 S288C	IPVKHNSTQTV	1140
Nucleoprotein TPR	P12270	HOMO SAPIENS	TATVMPTTQVE	1714	20133940, 20360068
Phosphoprotein	P15198	RABIES VIRUS STRAIN PM1503 AVO1	RSSEDKSTQTT	139	11513870, 11024151, 11024152
Polymerase cofactor VP35	Q05127	ZAIRE EBOLAVIRUS STRAIN MAYINGA 76	PKTRNSQTQTD	66	19403681
Probable protein E4	P06425	HUMAN PAPILLOMAVIRUS TYPE 8	DHHQDKQTQTP	18	12782328
Protein bassoon	O88778	RATTUS NORVEGICUS	RATAEFSTQTP	1492	26652654, 19380881
Protein bassoon	O88778	RATTUS NORVEGICUS	PTTANYGSQTE	1416
Protein bassoon	Q9UPA5	HOMO SAPIENS	SPMVAQGTQTP	1527
Protein bassoon	Q9UPA5	HOMO SAPIENS	AEFSTQTP	1502
Protein bassoon	Q9UPA5	HOMO SAPIENS	VAQGTQTP	1530
Protein FAM83D	Q9H4H8	HOMO SAPIENS	LSVSEVGTQTS	402	26496610, 20360068
Protein FAM83D	Q9H4H8	HOMO SAPIENS	RKAIDAATQTE	384
Protein FAM83D	Q9H4H8	HOMO SAPIENS	IWSRSTTTQTD	435
Protein KIBRA	Q8IX03	HOMO SAPIENS	KQYLDVSSQTD	275	24366813, 16684779
Protein KIBRA	Q8IX03	HOMO SAPIENS	kqyLDVSSQTD	278	24366813, 16684779
Protein swallow	P40688	DROSOPHILA MELANOGASTER	SATSAKATQTD	286	11513870, 23914803, 18942858, 10783235, 15078108
Ras guanyl-releasing protein 3	Q8IV61	HOMO SAPIENS	RATTSQATQTE	607	25416956
Replication origin-binding protein	P10193	HUMAN HERPESVIRUS 1 STRAIN 17	GVQMAKSTQTF	741	12782328
Retrotransposon protein, putative, Ty1-copia subclass	Q109L4	ORYZA SATIVA SUBSP JAPONICA	IDVGISCDLLD	467	21777386
Serine/threonine-protein kinase Nek9	Q8TD19	HOMO SAPIENS	VGMHSKGTQTA	940	26496610, 20562859, 25852190, 27173435, 20360068
Serine/threonine-protein kinase PAK 1	Q13153	HOMO SAPIENS	TPTRDVATSPI	212	15193260, 21988832, 17389360
Sperm-associated antigen 5	Q96R06	HOMO SAPIENS	PETQDSSTQTD	464	26496610, 20360068
Structural protein p54 (Fragment)	Q4TWM2	AFRICAN SWINE FEVER VIRUS	VTTQNTASQTM	139	21094642, 11559815
Syntaphilin	B5DF41	RATTUS NORVEGICUS	SCMQERAIQTD	307	23857772
Syntaphilin	O15079	HOMO SAPIENS	QERAIQTD	310
Tumor suppressor p53-binding protein 1	Q12888	HOMO SAPIENS	PSQNNIGIQTM	1147	26496610, 15611139, 20360068
Tumor suppressor p53-binding protein 1	Q12888	HOMO SAPIENS	PETVSAATQTI	1164
U19 protein	Q69501	HUMAN HERPESVIRUS 7 STRAIN JI	LGHFTRSTQTS	237	12782328
U19 protein	Q69501	HUMAN HERPESVIRUS 7 STRAIN JI	TILVSRSTQTG	226
UHRF1-binding protein 1-like	A0JNW5	HOMO SAPIENS	QRSVTQATQTS	1392	20360068, 26496610
Unconventional myosin-Va	Q9Y4I1	HOMO SAPIENS	QPKDDKNTMTD	1281	11148209, 10844022, 11546872
WD repeat-containing protein PAC11	P40960	SACCHAROMYCES CEREVISIAE STRAIN ATCC 204508 S288C	VITYDKGIQTD	74	21633107
Zinc finger MYM-type protein 3	Q14202	HOMO SAPIENS	VEMKSKGSQTE	848	26496610, 20360068
Zinc finger MYND domain-containing protein 11	Q15326	HOMO SAPIENS	PRMLHRSTQTT	448	15897869, 20482850, 11148209
Zinc finger protein 354A	O60765	HOMO SAPIENS	SHKTTKSTQTQ	90	14760703
Zinc finger protein 354A	Q02975	RATTUS NORVEGICUS	SHRTTKSTQTQ	91	14760703
Zinc finger transcription factor Trps1	Q9UHF7	HOMO SAPIENS	TEKVDRSTQDE	1202	26496610, 12885770, 20360068
