# Supplementary material for: Novel linear motif filtering protocol reveals the role of the LC8 dynein light chain in the Hippo pathway
Source: PLoS Comput Biol. 2017 Dec 14;13(12):e1005885. doi: 10.1371/journal.pcbi.1005885 (PMC5746249; doi:10.1371/journal.pcbi.1005885)
Supplement: S2 Table — (XLSX) [file pcbi.1005885.s008.xlsx]

## Sheet: Munkalap1
S2 Table. LC8 binding partners from PPI databases.
partner	partner_uniprot_ID	DYNLL	DYNLL_uniprot_ID	pubmed_ID	detection_method	association_type	in_MP_set	in_predicted_set	number_of_experiments
ABCE1	P61221	DYNLL1	P63167	25659154	other_aff_chr	PA	-	-	1
ACTA1	P68136	DYNLL1	P63170	14760703	Co-IP	A	-	-	1
ACTB	P60711,P60709	DYNLL1	P63170,P63167	14760703	Co-IP,other	A,	-	-	2
ACTC1	P68032	DYNLL1	P63167	14760703	other		-	-	1
ACTG1	P63259,P63261	DYNLL1	P63167	14760703	other_aff_chr,other	PA,	-	-	2
ACTR1A	P61163	DYNLL1	P63167	20482850	other		-	-	1
ADNP	Q9H2P0	DYNLL1	P63167	26496610	Co-IP	A	-	-	1
AGGF1	Q8N302	DYNLL1	P63168	20360068	TAP	PA	-	+	1
AKAP9	Q99996	DYNLL1	P63167	26496610.2	Co-IP,other	A,	-	+	2
ALDOA	P05065,P04075	DYNLL1	P63170,P63167	14760703	Co-IP,other	A,	-	-	2
ALMS1	Q8TCU4	DYNLL1	P63167	20482850	other		-	-	1
AMBRA1	A2AH22,Q9C0C7	DYNLL1,DYNLL2	P63168,P63167,Q96FJ2	20921139,27173435,20360068,	other_aff_chr,2H,TAP,other	PA,DI,A	+	+	7
AMOT	Q4VCS5	DYNLL1,DYNLL2	P63167,Q96FJ2	24255178,24366813,19615732,27173435,	Co-IP,TAP,other	A,PA	-	+	9
AMOTL2	Q9Y2J4	DYNLL1	P63167	24255178.25	Co-IP,2H	A,DI	-	+	2
ASF1B	Q9NVP2	DYNLL1	P63167	17353931	Co-IP	PA	-	-	1
ATMIN	O43313	DYNLL1	P63167	22167198	other	A	+	+	1
B3GALT4	O96024	DYNLL1	P63167	21900206	2H	DI	-	-	1
BACH1	P97302	DYNLL1	P63167	20360068	TAP	PA	-	-	1
BCAS1	O75363	DYNLL1	P63167	17353931.11	Co-IP,2H	PA,DI	+	-	2
BCL2	P10415	DYNLL1	P63167	10198631.2	other_aff_chr,other	PA,	-	-	2
BCL2L1	Q07817	DYNLL1	P63167	10198631	other_aff_chr	PA	-	-	1
BCL2L11	O54918, O43521,O43521,O54918	DYNLL1,DYNLL2	P63168, P63167,P63167,P63168, P63170,Q96FJ2	15136728,15897869,26186194,18420585,12591950,10198631,21478148,20482850,14561217,15193260,11178896	other_aff_chr,Co-IP,2H,other_exp,other,PD,structure	PA,A,DI,	+	-	16
BECN1	Q14457	DYNLL1	P63167	20921139	other_aff_chr	PA	-	-	1
BMF	Q96LC9,A2AV74,Q91ZE9, Q96LC9	DYNLL1,DYNLL2	P63167,Q96FJ2,Q9D0M5	14561217,,11546872,25416956,20482850	PD,2H,other_aff_chr,other	DI,PA,A,	+	-	10
BMI1	P35226	DYNLL1	P63167	24457600	Co-IP	PA	-	-	1
C1	A0M8Q9	DYNLL1	P63168	20360068	TAP	PA	-	-	1
C12ORF40	Q86WS4	DYNLL1,DYNLL2	P63167,Q96FJ2	0.25416956	2H	PA,DI	-	-	3
C14ORF1	Q9UKR5	DYNLL1	P63167	16169070	2H	DI	-	-	1
C14ORF119	Q9NWQ9	DYNLL1,DYNLL2	P63167,Q96FJ2		2H	PA	-	-	4
C17ORF47	Q8NEP4	DYNLL1,DYNLL2	P63167,Q96FJ2		2H	PA	-	-	4
C19ORF44	Q9H6X5	DYNLL1	P63167		2H	PA	-	-	2
C1ORF186	Q6ZWK4	DYNLL1	P63167	26186194	other_aff_chr	PA	-	-	1
CA1	B0BNN3	DYNLL1	P63167	14760703	other_aff_chr	PA	-	-	1
CA2	P27139,P00918	DYNLL1	P63170,P63167	14760703	Co-IP,other	A,	-	-	2
CACNB1	P54283,Q02641	DYNLL1	P63170,P63167	14760703	Co-IP,other	A,	-	-	2
CAV1	Q03135	DYNLL1	P63167	26496610	Co-IP	A	-	-	1
CBX1	P83916	DYNLL1	P63167	27705803	TAP	A	-	-	1
CBX3	Q13185	DYNLL1	P63167	27705803	TAP	A	-	-	1
CCDC18	Q5T9S5	DYNLL1	P63167	26496610	Co-IP	A	-	-	1
CCDC28A	Q7Z6N9	DYNLL1	P63167		2H	PA	-	-	2
CCDC36	Q8IYA8	DYNLL1,DYNLL2	P63167,Q96FJ2	25416956	2H	DI,PA	-	-	4
CCDC77	Q9BR77	DYNLL1	P63167	26496610	Co-IP	A	-	-	1
CCP110	O43303	DYNLL1	P63167	20482850	other		-	-	1
CD44	P16070	DYNLL1	P63167	26496610	Co-IP	A	-	-	1
CDK1	P06493	DYNLL1	P63167	20482850	other		-	-	1
CDK5RAP2	Q8K389, Q96SN8,Q96SN8	DYNLL1	P63167	26496610.2	Co-IP,other	A,	-	-	2
CENPJ	Q9HC77	DYNLL1	P63167	20482850	other		-	-	1
CEP128	Q6ZU80	DYNLL1	P63167	26638075	other_exp	PA,A	-	-	2
CEP131	Q9UPN4	DYNLL1	P63167	26496610.2	Co-IP,other	A,	-	-	2
CEP135	Q66GS9	DYNLL1	P63167	20482850	other		-	-	1
CEP152	A2AUM9, O94986,O94986,A2AUM9	DYNLL1,DYNLL2	P63167,Q96FJ2	26496610,20482850,20360068	Co-IP,other,TAP	A,,PA	-	-	4
CEP164	Q9UPV0	DYNLL1	P63167	20482850	other		-	-	1
CEP192	Q8TEP8	DYNLL1	P63167	20482850	other		-	-	1
CEP250	Q9BV73	DYNLL1	P63167	20482850	other		-	-	1
CEP290	O15078	DYNLL1	P63167	20482850	other		-	-	1
CEP41	Q9BYV8	DYNLL1	P63167	20482850	other		-	-	1
CEP57	Q86XR8	DYNLL1	P63167	20482850	other		-	-	1
CEP63	Q96MT8	DYNLL1	P63167	20482850	other		-	-	1
CEP70	Q8NHQ1	DYNLL1	P63167	20482850	other		-	-	1
CEP72	Q9P209	DYNLL1	P63167	26496610.2	Co-IP,other	A,	-	-	2
CEP76	Q8TAP6	DYNLL1	P63167	20482850	other		-	-	1
CEP78	Q5JTW2	DYNLL1	P63167	20482850	other		-	-	1
CETN2	P41208	DYNLL1	P63167	20482850	other		-	-	1
CFL1	P23528	DYNLL1	P63167	26344197	other	CO	-	-	1
CHD6	Q8TD26	DYNLL1	P63167	17353931	Co-IP	PA	-	-	1
CHUK	O15111	DYNLL1	P63167	18579519	other	A	-	-	1
CISH	Q9NSE2	DYNLL1	P63167	18420585	Co-IP	A	-	-	1
CIZ1	Q9ULV3,Q9BTG3	DYNLL1,DYNLL2	P63167,P63168,Q96FJ2	26496610,27173435,20360068,	Co-IP,TAP,other	A,PA	-	+	6
CKAP5	Q14008	DYNLL1	P63167	20482850	other		-	-	1
CLASP1	Q7Z460	DYNLL1	P63167	20482850	other		-	-	1
CLINT1	Q14677	DYNLL1,DYNLL2	P63167,Q96FJ2	26496610,27173435,	Co-IP,TAP,other	A,PA	-	-	5
CLIP2	O55156,Q9UDT6	DYNLL1	P63170,P63167	14760703	Co-IP,other	A,	-	-	2
CNTRL	Q7Z7A1	DYNLL1	P63167	20482850	other		-	-	1
COPS5	Q92905	DYNLL1	P63167	18850735	TAP	A	-	-	1
CREB3L2	Q70SY1	DYNLL1	P63168	20360068	TAP	PA	-	-	1
CS	Q8VHF5,O75390	DYNLL1	P63170,P63167	14760703	Co-IP,other	A,	-	-	2
CSNK1A1	P48729	DYNLL1,DYNLL2	P63167,Q96FJ2	23455922	TAP	A	-	-	2
CSNK1D	P48730	DYNLL1	P63167	20482850	other		-	-	1
CSNK1E	P49674	DYNLL1	P63167	20482850	other		-	-	1
CTTNBP2NL	Q9P2B4	DYNLL1	P63167,P63168	26496610.2	Co-IP,TAP	A,PA	-	-	2
CUL1	Q13616	DYNLL1	P63167	21145461	other_aff_chr	PA	-	-	1
DAZ1	Q9NQZ3	DYNLL1	P63167	16946704	other		-	-	1
DAZAP1	Q96EP5	DYNLL1	P63167	26344197	other	CO	-	-	1
DAZL	Q64368	DYNLL1	P63168	16946704	Co-IP,PD,2H,other_exp	PA,CO	+	-	5
DCAF7	P61962	DYNLL1,DYNLL2	P63167,P63168,Q96FJ2	27173435,20360068,	TAP,other	A,PA	-	-	5
DCTN1	Q14203	DYNLL1,DYNLL2	P63167,Q96FJ2	11056532.2	other_aff_chr,other	PA,	-	-	3
DCTN2	Q13561	DYNLL1	P63167	20482850	other		-	-	1
DCTN3	O75935	DYNLL1	P63167	20482850	other		-	-	1
DCTN5	Q9BTE1	DYNLL1	P63167		2H	PA	-	-	2
DDHD1	Q8NEL9	DYNLL1,DYNLL2	P63167,Q96FJ2	27173435	TAP,other	A,PA	-	+	4
DDX3X	O00571	DYNLL1	P63167	17353931	Co-IP	PA	-	-	1
DEFA1	P59665	DYNLL1	P63168	20360068	TAP	PA	-	-	1
DIABLO	Q9NR28	DYNLL1,DYNLL2	P63167,Q96FJ2	27173435	TAP,other	A,PA	-	-	4
DKFZP686A1736	Q63HQ7	DYNLL1	P63168	20360068	TAP	PA	-	-	1
DKFZP686E0752	Q6AWB1	DYNLL1,DYNLL2	P63167,Q96FJ2	20482850	other		-	-	2
DKFZP686E191	Q6AWB3	DYNLL1,DYNLL2	P63167,Q96FJ2	20482850	other		-	-	2
DKFZP686I0746	Q6MZZ3	DYNLL1,DYNLL2	P63167,Q96FJ2	20482850	other		-	-	2
DLG2	Q15700	DYNLL1,DYNLL2	P63167,Q96FJ2	10844022	other_aff_chr	PA	-	-	2
DLG3	Q62936	DYNLL1	P63170	14760703	Co-IP	A	-	-	1
DLG4	P31016,Q62108,P78352	DYNLL1,DYNLL2	P63167,P63168,Q96FJ2	14760703,19455133,10844022	other_aff_chr,Co-IP,PD,other	PA,A,DI,	-	-	6
DLGAP1	O14490	DYNLL1,DYNLL2	P63167,Q96FJ2	11122378,10844022,11148209	other_aff_chr,2H,PD	PA,DI	+	-	7
DNAJB9	Q9UBS3	DYNLL1	P63167	16169070	2H	DI	-	-	1
DNAL4	O96015	DYNLL1,DYNLL2	P63167,Q96FJ2	,16189514,25416956,20482850	2H,other	PA,DI,	-	-	5
DNM2	P39052,P50570	DYNLL1	P63170,P63167	14760703	Co-IP,other	A,	-	-	2
DNM3	Q08877,Q9UQ16	DYNLL1	P63170,P63167	14760703	Co-IP,other	A,	-	-	2
DNMT1	Q9Z330,P26358	DYNLL1	P63170,P63167	14760703	Co-IP,other	A,	-	-	2
DNMT3A	O88508	DYNLL1	P63167	14760703	other_aff_chr	PA	-	-	1
DPPA3	Q6W0C5	DYNLL1,DYNLL2	P63167,Q96FJ2		2H	PA	-	-	4
DSP	P15924	DYNLL1	P63167	26496610	Co-IP	A	-	+	1
DYNC1H1	P38650, Q14204,Q14204,Q9JHU4, Q14204	DYNLL1	P63170, P63167,P63167,P63167, P63168	14760703,26496610,20482850,20360068	Co-IP,other,TAP	A,,PA	-	-	5
DYNC1I1	O14576,O88485	DYNLL1,DYNLL2	P63167,P63168,Q96FJ2	20921139,16946704,12475239,11148215,11148209,10198631,16189514	other_aff_chr,Co-IP,2H,other,PD	PA,DI,A,CO	+	-	9
DYNC1I2	Q13409,O88487, Q13409	DYNLL1,DYNLL2	P63167,P63167, P63168,Q96FJ2	17353931,26496610,20482850,20360068,27173435,	Co-IP,other,TAP	PA,A,	+	-	6
DYNC1LI1	Q8R1Q8, Q9Y6G9,Q9Y6G9	DYNLL1	P63167,P63168	26496610.2	Co-IP,TAP	A,PA	-	-	2
DYNC1LI2	O43237	DYNLL1	P63167,P63168	26496610,22863883,20360068	Co-IP,other,TAP	A,CO,PA	-	-	3
DYNLRB1	Q9NP97	DYNLL1	P63167,P63168	26496610,22939629,20360068	Co-IP,other,TAP	A,CO,PA	-	-	3
DYNLT1	P63172	DYNLL1,DYNLL2	P63167,Q96FJ2	27173435	TAP,other	A,PA	-	-	4
DYRK1A	Q13627	DYNLL1,DYNLL2	P63167,Q96FJ2	23602568	TAP	A	-	-	2
DYRK1B	Q9Y463	DYNLL1	P63167	23602568	TAP	A	-	-	1
DZANK1	Q9NVP4	DYNLL1,DYNLL2	P63167,Q96FJ2	27173435	TAP,other	A,PA	-	-	4
EED	Q921E6, O75530,O75530	DYNLL1,DYNLL2	P63168, P63167,Q96FJ2	24457600	other_aff_chr	PA	-	-	2
EEF1A1	P68104	DYNLL1	P63167	16169070	2H	DI	-	-	1
ELL	P55199	DYNLL1	P63167	26496610	Co-IP	A	-	-	1
EML3	Q32P44	DYNLL1	P63167,P63168	26496610.2	Co-IP,TAP	A,PA	+	-	2
EPB41	P11171	DYNLL1	P63167	17353931	Co-IP	PA	-	-	1
EPB41L3	Q9Y2J2	DYNLL1	P63167	24366813	Co-IP	A	-	-	1
ESR1	P03372	DYNLL1	P63167	15891768	other	A	-	-	1
EWSR1	Q01844	DYNLL2	Q96FJ2	16189514	2H	DI	-	-	1
FAM107B	Q3TGF2	DYNLL1	P63167	20360068	TAP	PA	-	-	1
FAM117B	Q6P1L5	DYNLL1,DYNLL2	P63167,Q96FJ2	26496610,,27173435	Co-IP,2H,TAP,other	A,PA	-	+	9
FAM153A	Q9UHL3	DYNLL1	P63167		2H	PA	-	-	2
FAM172A	Q8WUF8	DYNLL1	P63168	20360068	TAP	PA	-	-	1
FAM53B	Q14153	DYNLL1	P63167		2H	PA	-	-	2
FAM83D	Q9H4H8	DYNLL1	P63167,P63168	26496610.2	Co-IP,TAP	A,PA	+	+	2
FAU	P35544	DYNLL1	P63167	22863883	other	CO	-	-	1
FBXO30	Q8TB52	DYNLL1	P63167,P63168	26496610.2	Co-IP,TAP	A,PA	-	-	2
FBXO38	Q6PIJ6	DYNLL1	P63167,P63168	26496610.2	Co-IP,TAP	A,PA	-	+	2
FGFR1OP	O95684	DYNLL1	P63167	20482850	other		-	-	1
FKBP3	Q00688	DYNLL1	P63167	22863883	other	CO	-	-	1
FOPNL	Q96NB1	DYNLL1	P63167	26496610	Co-IP	A	-	-	1
GABARAPL1	Q9H0R8	DYNLL1	P63167		2H	PA	-	-	2
GABARAPL2	P60520	DYNLL1,DYNLL2	P63167,Q96FJ2		2H	PA	-	-	4
GAPDH	P04797,P04406	DYNLL1	P63170,P63167	14760703	Co-IP,other	A,	-	-	2
GLCCI1	Q86VQ1	DYNLL1	P63167,P63168	26496610.2	Co-IP,TAP	A,PA	+	+	2
GLUD1	P10860,P00367	DYNLL1	P63170,P63167	14760703	Co-IP,other	A,	-	-	2
GLUL	P09606,P15104	DYNLL1	P63170,P63167	14760703	Co-IP,other	A,	-	-	3
GNL3L	Q9NVN8	DYNLL1	P63167		2H	PA	-	-	2
GOLGB1	Q14789	DYNLL1	P63167	26496610	Co-IP	A	-	-	1
GPHN	Q03555, Q9NQX3,Q9NQX3,Q03555	DYNLL1,DYNLL2	P63170, P63167,P63167,P63168,Q78P75,Q96FJ2	14760703,26496610,21094642,27173435,20360068,,12097491	Co-IP,structure,other,TAP	A,DI,,PA	+	-	11
GPRIN2	O60269	DYNLL2	Q96FJ2	16189514.25	2H	DI	-	-	2
GRB2	P62993	DYNLL1	P63167	12577067	PD	A	-	-	1
GRIN2A	Q00959	DYNLL1	P63167	14760703	other_aff_chr	PA	-	-	1
GRIN3A	Q9R1M7,Q8TCU5	DYNLL1	P63170,P63167	14760703	Co-IP,other	A,	-	-	2
GSK3B	P49841	DYNLL1	P63167	23455922	TAP	A	-	-	1
HAP1	P54257	DYNLL1,DYNLL2	P63167,Q96FJ2	20482850	other		-	-	2
HAUS2	Q9NVX0	DYNLL1	P63167	20482850	other		-	-	1
HDAC2	Q92769	DYNLL1	P63168	20360068	TAP	PA	-	-	1
HDAC6	Q9UBN7	DYNLL1	P63167	15937109	other_aff_chr	PA	-	-	1
HDLBP	Q00341	DYNLL1	P63167	22863883	other	CO	-	-	1
HIP1R	Q99PW9,O75146	DYNLL1	P63170,P63167	14760703	Co-IP,other	A,	-	-	2
HIST1H2BC	P62807	DYNLL2	Q96FJ2	25281560	other_exp	PA	-	-	1
HLA-B	P30480	DYNLL1	P63167	17353931	Co-IP	PA	-	-	1
HMBOX1	Q6NT76	DYNLL1,DYNLL2	P63167,Q96FJ2	0.25416956	2H	PA,DI	-	+	3
HMGA2	P52927	DYNLL2	Q9D0M5	26045162	PD	A	-	-	1
HMMR	O75330	DYNLL1	P63167,P63168	26496610.2	Co-IP,TAP	A,PA	-	-	2
HOMER3	Q9NSC5	DYNLL1,DYNLL2	P63167,Q96FJ2	0.16189514	2H	PA,DI	-	+	5
HSD3B4	Q61767	DYNLL1	P63168	16615898	other_exp	CO	-	-	1
HSP90AA1	P07900	DYNLL1	P63167	20482850	other		-	-	1
HSPA8	P63018,P11142	DYNLL1	P63170,P63167	14760703.2	Co-IP,other	A,	-	-	3
HSPH1	Q61699	DYNLL2	Q9D0M5	14733918	2H	PA	-	-	1
HTT	P42858	DYNLL1,DYNLL2	P63167,Q96FJ2	20482850	other		-	-	2
IFFO2	Q5TF58	DYNLL1	P63168	20360068	TAP	PA	-	-	1
IFI16	Q16666	DYNLL1	P63167	25693804	other_aff_chr	PA	-	-	1
INPP1	P49441	DYNLL1	P63167	21900206	2H	DI	-	-	1
IQCB1	Q8BP00, Q15051	DYNLL1	P63168, P63167	21565611	Co-IP	A	-	-	1
IQUB	Q8NA54	DYNLL1	P63167	25416956	2H	DI	-	+	1
JUP	P14923	DYNLL1	P63167	26496610	Co-IP	A	-	-	1
KANK1	Q5W0W2, Q14678,Q14678	DYNLL1	P63167,P63168	26496610.2	Co-IP,TAP	A,PA	-	-	2
KANK2	Q63ZY3	DYNLL1,DYNLL2	P63167,P63168,Q96FJ2	26496610,25416956,,20360068	Co-IP,2H,TAP	A,DI,PA	-	-	7
KCNJ10	P78508	DYNLL1	P63167	26186194	other_aff_chr	PA	-	-	1
KDM1A	O60341	DYNLL1	P63168	20360068	TAP	PA	-	-	1
KIF21A	Q7Z4S6	DYNLL1	P63167	26496610	Co-IP	A	-	-	1
KNSTRN	Q9Y448	DYNLL1	P63167,P63168	26496610.2	Co-IP,TAP	A,PA	-	-	2
KRAS	P01116	DYNLL2	Q96FJ2	19490893	other_exp	G	-	-	1
KRT18	P05783	DYNLL1	P63167	26496610	Co-IP	A	-	-	1
LCA5	Q86VQ0	DYNLL1,DYNLL2	P63167,Q96FJ2	26638075,27173435,	Co-IP,TAP,other_exp,other	A,PA	-	+	5
LDHA	P04642,P00338	DYNLL1	P63170,P63167	14760703	Co-IP,other	A,	-	-	2
LGALS3BP	Q08380	DYNLL1	P63167	26496610	Co-IP	A	-	-	1
LTF	P02788	DYNLL1	P63168	20360068	TAP	PA	-	-	1
MAD2L1	Q13257	DYNLL1	P63167	26496610	Co-IP	A	-	-	1
MAP1B	P15205,P46821	DYNLL1	P63170,P63167	14760703	Co-IP,other	A,	-	-	2
MAP1LC3B	Q62625	DYNLL1	P63167	14760703	other_aff_chr	PA	-	-	1
MAPK3	P21708	DYNLL1,DYNLL2	P63170,Q78P75	19935650	Co-IP	A	-	-	2
MAPK6	Q16659	DYNLL1	P63167	26972000	Co-IP	A	-	-	1
MAPK8	P45983	DYNLL1,DYNLL2	P63167,Q96FJ2	20482850	other		-	-	2
MAPRE1	Q15691	DYNLL1	P63167	20482850	other		-	-	1
MARK3	Q8VHF0,P27448	DYNLL1	P63170,P63167	14760703	Co-IP,other	A,	-	-	2
MAST1	Q9R1L5	DYNLL1	P63167	14760703	other_aff_chr	PA	-	+	1
MAST2	Q6P0Q8	DYNLL1	P63167	14760703	other		-	-	1
MASTL	Q96GX5	DYNLL1	P63168	20360068	TAP	PA	-	-	1
MCM2	P49736	DYNLL1,DYNLL2	P63167,Q96FJ2	25963833	other_aff_chr	PA	-	-	2
MDH1	O88989	DYNLL1	P63167	14760703	other_aff_chr	PA	-	-	1
MDH2	P04636	DYNLL1	P63170	14760703	Co-IP	A	-	-	1
ME2	P23368	DYNLL1	P63167	14760703	other		-	-	1
MEOX2	P50222	DYNLL2	Q96FJ2	25416956	2H	DI	-	-	1
MIB1	Q86YT6	DYNLL1	P63167	26496610	Co-IP	A	-	-	1
MLF1	Q9QWV4	DYNLL1,DYNLL2	P63168,Q9D0M5	12176995	other,2H	A,PA	-	-	2
MOB4	Q9Y3A3	DYNLL1	P63167,P63168	19156129,18782753,20360068	Co-IP,TAP	A,PA	-	-	4
MORC3	Q14149	DYNLL1,DYNLL2	P63167,P63168,Q96FJ2	26496610,27173435,20360068,	Co-IP,TAP,other	A,PA	+	-	6
MORN3	Q6PF18	DYNLL1,DYNLL2	P63167,Q96FJ2	0.25416956	2H	PA,DI	-	-	3
MPO	P05164	DYNLL1	P63168	20360068	TAP	PA	-	-	1
MTA1	Q62599,Q13330	DYNLL1	P63170,P63167	14760703	Co-IP,other	A,	-	-	2
MTCL1	Q9Y4B5	DYNLL1	P63167,P63168	26496610.2	Co-IP,TAP	A,PA	+	-	2
MTPAP	Q9NVV4	DYNLL1,DYNLL2	P63167,P63168,Q96FJ2	26496610,27173435,20360068,	Co-IP,TAP,other	A,PA	-	-	6
MTR	Q9Z2Q4,Q99707	DYNLL1	P63170,P63167	14760703	Co-IP,other	A,	-	-	2
MYO10	F8VQB6,Q9HD67	DYNLL1	P63167	14760703	other_aff_chr,other	PA,	-	-	2
MYO5A	Q9Y4I1	DYNLL1,DYNLL2	P63167,Q96FJ2	11148209,10844022,11546872	2H,PD,other_aff_chr	DI,PA	+	-	5
MYZAP	P0CAP1	DYNLL1	P63167	20412299	structure,other_exp,PD	DI	+	-	3
N4BP3	O15049	DYNLL1	P63167	26496610	Co-IP	A	-	-	1
NADK2	Q4G0N4	DYNLL1	P63167	22939629	other	CO	-	-	1
NDE1	Q9CZA6,Q9NXR1	DYNLL1	P63168,P63167	21911489,11163258,20482850	other_aff_chr,2H,other	PA,A,	-	-	4
NDUFA4L2	Q9NRX3	DYNLL1	P63167	16169070	2H	DI	-	-	1
NEDD1	Q8NHV4	DYNLL1	P63167	20482850	other		-	-	1
NEK2	P51955	DYNLL1	P63167	20482850	other		-	-	1
NEK6	Q9HC98	DYNLL1	P63167	17353931	Co-IP	PA	-	-	1
NEK7	Q8TDX7	DYNLL1	P63167	27173435	TAP,other	A,PA	-	-	2
NEK9	Q8K1R7, Q8TD19,Q8TD19,Q8K1R7	DYNLL1,DYNLL2	P63167,P63167, P63168,Q96FJ2	26496610,20562859,25852190,27173435,20360068,	Co-IP,TAP,other	A,PA	+	-	9
NELFCD	Q8IXH7	DYNLL1	P63167	17353931	Co-IP	PA	-	-	1
NF2	P35240	DYNLL1	P63167	24366813	Co-IP	A	-	-	1
NFKBIA	P25963	DYNLL1	P63167	9372968	2H,PD	DI	-	-	2
NINL	Q9Y2I6	DYNLL1	P63167	20482850	other		-	-	1
NLN	Q9BYT8	DYNLL1	P63167	26496610	Co-IP	A	-	-	1
NME1	P15531	DYNLL1	P63167	26344197	other	CO	-	-	1
NOS1	P29476,Q9Z0J4,P29475	DYNLL1	P63170,P63168,P63167	14760703,18635601,20482850,8864115	Co-IP,other	A,PA,	+	-	4
NOVA1	Q9JKN6	DYNLL2	Q9D0M5	14615540	other_exp	PA	-	-	1
NRF1	Q16656	DYNLL1,DYNLL2	P63168,P63167,Q96FJ2	11069771,27173435,	2H,PD,TAP,other	DI,A,PA	+	+	6
NTRK1	P04629	DYNLL1	P63167	11157096	other		-	-	1
NTRK2	Q16620	DYNLL1	P63167	11157096	other_aff_chr,other	PA,	-	-	2
NTRK3	Q16288	DYNLL1	P63167	11157096	other		-	-	1
NUMA1	Q14980	DYNLL1	P63167	17172455	other_aff_chr	PA	-	-	1
ODF2	Q5BJF6	DYNLL1	P63167	20482850	other		-	-	1
ODF3	Q96PU9	DYNLL1	P63167		2H	PA	-	-	2
OFD1	O75665	DYNLL1,DYNLL2	P63167,Q96FJ2	26496610,26638075,20482850,27173435,	Co-IP,other,TAP,other_exp	A,,PA	-	+	9
OR7C2	O60412	DYNLL1	P63167		2H	PA	-	-	2
OSGEP	Q8BWU5	DYNLL1	P63167	26496610	Co-IP	A	-	-	1
OTUB1	Q96FW1	DYNLL1	P63167	26752685	Co-IP	A	-	-	1
OTUD6A	Q7L8S5	DYNLL1,DYNLL2	P63167,Q96FJ2		2H	PA	-	-	4
PABPC1	P11940	DYNLL1	P63167	17353931	Co-IP	PA	-	+	1
PAFAH1B1	P43034	DYNLL1	P63167	11056532.2	other_aff_chr,other	PA,	-	-	2
PAK1	Q13153	DYNLL1,DYNLL2	P63167,Q96FJ2	15193260,21988832,17389360	2H,PD,other_exp	DI,PA	+	-	6
PAN2	Q504Q3	DYNLL1	P63167	11148209	2H	PA	-	-	1
PARD3	Q9Z340,Q8TEW0	DYNLL1	P63170,P63167	14760703	Co-IP,other	A,	-	-	2
PAX6	P63015,P26367	DYNLL1	P63167,P63168	16098226	2H,other	DI,PA,A	-	-	3
PC	P11498	DYNLL1	P63167	26496610	Co-IP	A	-	-	1
PCBP1	Q15365	DYNLL1,DYNLL2	P63167,Q96FJ2	26344197	other	CO	-	+	2
PCM1	Q15154	DYNLL1	P63167	26496610.2	Co-IP,other	A,	-	-	2
PCNT	O95613	DYNLL1	P63167	20482850	other		-	-	1
PDCD10	Q9BUL8	DYNLL1	P63168	20360068	TAP	PA	-	-	1
PDE4DIP	E9PL24	DYNLL1	P63167	26496610	Co-IP	A	-	-	1
PFKM	P47858,P08237	DYNLL1	P63170,P63167	14760703	Co-IP,other	A,	-	-	2
PFKP	P47860,Q01813	DYNLL1	P63170,P63167	14760703	Co-IP,other	A,	-	-	2
PHLDA3	Q9Y5J5	DYNLL1	P63167	17353931.2	Co-IP,other	PA,	-	-	2
PHLDB2	Q86SQ0	DYNLL1	P63167	26496610	Co-IP	A	-	-	1
PIGR	P01833	DYNLL1	P63168	20360068	TAP	PA	-	-	1
PIP	P12273	DYNLL1	P63168	20360068	TAP	PA	-	-	1
PKIA	P61925	DYNLL1,DYNLL2	P63167,Q96FJ2	11978406	2H,other	PA,	-	-	6
PKIB	Q9C010	DYNLL1	P63167	11978406	2H,other	PA,	-	-	2
PKIG	Q9Y2B9	DYNLL1,DYNLL2	P63167,Q96FJ2	11978406	2H,other	PA,	-	-	6
PLK1	P53350	DYNLL1	P63167	20482850	other		-	-	1
PLK4	O00444	DYNLL1	P63167	20482850	other		-	-	1
POLH	Q9JJN0,Q9Y253	DYNLL1	P63167	14760703	other_aff_chr,other	PA,	-	-	2
POM121L1P	Q3SYA9	DYNLL2	Q96FJ2		2H	PA	-	-	2
PPFIBP1	Q86W92	DYNLL1	P63167	26496610	Co-IP	A	-	-	1
PPP1CB	P62140	DYNLL2	Q96FJ2	27173435	TAP,other	A,PA	-	-	2
PPP2CA	P67775	DYNLL1	P63168	20360068	TAP	PA	-	-	1
PPP2CB	P62714	DYNLL1	P63168	20360068	TAP	PA	-	-	1
PPP2R1A	Q76MZ3, P30153,P30153	DYNLL1	P63167,P63168	26496610,20482850,20360068	Co-IP,other,TAP	A,,PA	-	-	3
PPP2R2B	Q00005	DYNLL1	P63167	19156129	Co-IP	A,PA	-	-	2
PRKACA	P17612	DYNLL1	P63167	20482850.23	other,TAP	,A	-	-	2
PRKACB	P22694	DYNLL1	P63167	26496610.23	Co-IP,TAP	A	-	-	2
PRKAR2A	P13861	DYNLL1	P63167,P63168	26496610.2	Co-IP,TAP	A,PA	-	-	2
PRKAR2B	P31323	DYNLL1	P63167	20482850	other		-	-	1
PRKCZ	Q05513	DYNLL1	P63167	25852190	Co-IP	A	-	-	1
PTBP3	O95758	DYNLL2	Q96FJ2	22575643	Co-IP	A	-	-	2
RAB4A	P20338	DYNLL1	P63167	11243854	2H		-	-	1
RACK1	P63244	DYNLL1	P63167	18420585.23	2H,PD,other	DI,CO	-	-	3
RAE1	P78406	DYNLL1	P63167	17172455.26	other_aff_chr,Co-IP	PA,A	-	-	2
RAF1	P04049	DYNLL1,DYNLL2	P63167,Q96FJ2		other	PA	-	-	2
RASGRP3	Q8IV61	DYNLL2	Q96FJ2	25416956	2H	DI	+	-	1
RASGRP4	Q8TDF6	DYNLL1	P63167		2H	PA	-	+	2
RBL1	P28749	DYNLL1	P63167	17353931	Co-IP	PA	-	-	1
RCOR1	Q9UKL0	DYNLL1	P63168	20360068	TAP	PA	-	-	1
RCOR3	Q9P2K3	DYNLL1	P63168	20360068	TAP	PA	-	-	1
RGS2	P41220	DYNLL1	P63167	16169070.22	2H	DI	-	-	2
RNF214	Q8ND24	DYNLL1,DYNLL2	P63167,Q96FJ2	27173435	TAP,other	A,PA	-	+	4
RPGRIP1L	Q68CZ1	DYNLL1,DYNLL2	P63167,Q96FJ2		other	PA	-	-	2
RPS2	P15880	DYNLL1	P63167	22863883	other	CO	-	-	1
RPS21	P63220	DYNLL1	P63167	22863883	other	CO	-	-	1
RPS3	P23396	DYNLL1	P63167	22863883	other	CO	-	-	1
RPS5	P46782	DYNLL1	P63167	22863883	other	CO	-	-	1
RPSA	P08865	DYNLL1	P63167	22863883	other	CO	-	-	1
S100A4	P26447	DYNLL1	P63167	26496610	Co-IP	A	-	-	1
SDCCAG8	Q86SQ7	DYNLL1	P63167	20482850	other		-	-	1
SECISBP2L	Q93073	DYNLL1,DYNLL2	P63167,Q96FJ2	26496610.25	Co-IP,2H	A,DI	-	+	2
SFI1	A8K8P3	DYNLL1	P63167	20482850	other		-	-	1
SFMBT1	Q9UHJ3	DYNLL1,DYNLL2	P63167,Q96FJ2	27705803	TAP	A	-	-	2
SHANK2	Q9UPX8	DYNLL1,DYNLL2	P63167,Q96FJ2	10844022	other_aff_chr	PA	-	-	2
SHMT2	P34897	DYNLL1,DYNLL2	P63167,Q96FJ2	27173435	TAP,other	A,PA	-	-	4
SHROOM1	Q5SX79	DYNLL1	P63167	14760703	other_aff_chr	PA	-	-	1
SHROOM3	Q8TF72	DYNLL1	P63167	14760703	other		-	-	1
SKAP1	Q86WV1	DYNLL2	Q96FJ2	21516116	2H	DI	-	-	1
SKP1	P63208	DYNLL1,DYNLL2	P63167,P63168,Q96FJ2	27705803,20360068,27173435,	TAP,other	A,PA	-	-	4
SLC25A10	Q9UBX3	DYNLL1	P63167	15117959.21	2H,other_exp	PA,CO	-	-	2
SLC2A4	P19357	DYNLL1	P63170	16396496	Co-IP	A	-	-	1
SMAD6	O35182	DNCL1	Q6FGH9	23455153	TAP	A	-	-	1
SMCP	P49901	DYNLL1,DYNLL2	P63167,Q96FJ2		2H	PA	-	-	4
SNCA	P37377,P37840	DYNLL1,DYNLL2	P63170,P63167,P63168,Q9D0M5	16176937,26496610,18614564	other_aff_chr,Co-IP,PD	PA,A	-	-	4
SNCG	O76070	DYNLL1	P63167	17353931	Co-IP	PA	-	-	1
SNX3	O60493	DYNLL1	P63167	26344197	other	CO	-	-	1
SOGA1	O94964,A2ACV6	DYNLL1	P63168,P63167	20360068.26	other_aff_chr,Co-IP,TAP	PA,A	-	+	3
SPAG5	Q96R06,Q7TME2, Q96R06,Q7TME2	DYNLL1,DYNLL2	P63167,P63167, P63168,Q96FJ2	26496610.2	Co-IP,TAP	A,PA	+	-	3
SPAG8	Q99932	DYNLL2	Q96FJ2		2H	PA	-	-	2
SPTLC1	O15269	DYNLL1	P63167	26496610	Co-IP	A	-	-	1
SSNA1	O43805	DYNLL1,DYNLL2	P63167,Q96FJ2	20482850	other	,PA	-	-	2
SSX2IP	Q9Y2D8	DYNLL1	P63167	26496610	Co-IP	A	-	-	1
STK24	Q9Y6E0	DYNLL1	P63167	23455922	TAP	A	-	-	1
STK25	O00506	DYNLL1	P63167,P63168	23455922.2	TAP	A,PA	-	-	2
STK26	Q9P289,Q8NBY1	DYNLL1	P63167,P63168	23455922.2	TAP	A,PA	-	-	2
STRIP1	Q5VSL9	DYNLL1	P63168	20360068	TAP	PA	-	-	1
STRN	O43815	DYNLL1	P63167,P63168	26496610.2	Co-IP,TAP	A,PA	-	-	2
STRN3	Q13033	DYNLL1	P63167,P63168	26496610.2	Co-IP,TAP	A,PA	-	-	2
STRN4	Q9NRL3	DYNLL1,DYNLL2	P63167,P63168,Q96FJ2	26496610,18782753,20360068	Co-IP,TAP	A,PA	-	-	4
STXBP5L	Q9Y2K9	DYNLL1,DYNLL2	P63170,Q78P75	25002582	other_aff_chr	PA	-	-	2
SUMO2	P61956	DYNLL1	P63167	19471022	other_aff_chr	PA	-	-	1
TCTEX1D2	Q8WW35	DYNLL1	P63167	27173435	TAP,other	A,PA	-	-	2
TERT	O14746	DYNLL1	P63167	23741361	2H	DI	-	-	1
THAP10	Q9P2Z0	DYNLL1,DYNLL2	P63167,Q96FJ2	0.16189514	2H	PA,DI	-	+	3
THAP8	Q8NA92	DYNLL1	P63167	16169070	2H	DI	-	-	1
TLK1	Q9UKI8	DYNLL1,DYNLL2	P63167,P63168,Q96FJ2	26496610,20360068,	Co-IP,TAP,2H	A,PA	-	-	4
TLK2	Q86UE8	DYNLL1,DYNLL2	P63168,P63167,Q96FJ2	20360068,26496610,27173435,	other_aff_chr,Co-IP,TAP,other	PA,A	-	-	6
TNFRSF14	Q92956	DYNLL1	P63167	21900206	2H	DI	-	-	1
TOMM20	Q15388	DYNLL1	P63167	18420585	other_exp	PA	-	-	1
TP53BP1	Q12888	DYNLL1	P63167,P63168	26496610,15611139,20360068	Co-IP,2H,TAP,other	A,DI,PA	+	+	4
TPR	P12270	DYNLL1	P63167	20133940	other	A	-	-	1
TRAF3IP3	Q9Y228	DYNLL1	P63167	18782753	Co-IP	A	-	+	1
TRPS1	Q9UHF7,G3UW90	DYNLL1	P63167,P63168	26496610,12885770,20360068	Co-IP,2H,TAP	A,DI,PA	+	-	3
TSNARE1	A0AVG3	DYNLL1	P63167		2H	PA	-	-	2
TSNAX	Q99598	DYNLL1	P63167	26496610	Co-IP	A	-	-	1
TUBA1A	P68370,Q71U36,P68369	DYNLL1	P63170,P63167	14760703,20482850,10198631	Co-IP,other	A,,CO	-	-	3
TUBA1B	Q6P9V9	DYNLL1	P63170	14760703	Co-IP	A	-	-	1
TUBA3C	Q13748	DYNLL1	P63167	14760703	other		-	-	1
TUBA4A	P68366	DYNLL1	P63167	20482850	other		-	-	1
TUBB	P07437	DYNLL1	P63167	20482850.15	other		-	-	2
TUBB2B	Q3KRE8	DYNLL1	P63170	14760703	Co-IP	A	-	-	1
TUBB4A	P04350	DYNLL1	P63167	20482850	other		-	-	1
TUBB4B	P68371	DYNLL1	P63167	20482850	other		-	-	1
TUBG1	P23258	DYNLL1	P63167	20482850	other		-	-	1
TUBG2	Q9NRH3	DYNLL1	P63167	20482850	other		-	-	1
TUBGCP2	Q9BSJ2	DYNLL1	P63167	20482850	other		-	-	1
TUBGCP3	Q96CW5	DYNLL1	P63167	20482850	other		-	-	1
TUBGCP4	Q9UGJ1	DYNLL1	P63167	20482850	other		-	-	1
TUBGCP5	Q96RT8	DYNLL1	P63167	20482850	other		-	+	1
TUBGCP6	Q96RT7	DYNLL1	P63167	20482850	other		-	-	1
TXNDC17	Q9BRA2	DYNLL1	P63167	14607843.15	other_aff_chr,other	PA,A,	-	-	3
UBE2K	D3ZXS8	DYNLL1	P63167	14760703	other_aff_chr	PA	-	-	1
UFL1	Q8CCJ3	DYNLL1	P63167	26496610	Co-IP	A	-	-	1
UHRF1BP1L	A0JNW5	DYNLL1	P63168,P63167	20360068.26	other_aff_chr,Co-IP	PA,A	+	-	2
VIM	P31000,P08670	DYNLL1	P63170,P63167	14760703	Co-IP,other	A,	-	-	2
WDR34	Q96EX3	DYNLL1,DYNLL2	P63167,P63168,Q96FJ2	27173435,20360068,	TAP,other	A,PA	-	+	5
WDR60	Q8WVS4	DYNLL1,DYNLL2	P63168,Q96FJ2	20360068,27173435,	TAP,other	PA,A	-	+	3
WDR90	Q96KV7	DYNLL1	P63167	26496610	Co-IP	A	-	-	1
WWC1	Q8IX03	DYNLL1,DYNLL2	P63167,Q96FJ2	24366813.17	Co-IP,other	A	+	-	3
XIAP	P98170	DYNLL1,DYNLL2	P63167,Q96FJ2	27173435,,16189514	TAP,other,2H	A,PA,DI	-	-	5
YWHAE	P62259,P62258	DYNLL1,DYNLL2	P63168,P63167,Q9D0M5	16615898.2	other_exp,other	CO,	-	-	3
YWHAG	P61981	DYNLL1	P63167	20482850	other		-	-	1
ZHX1	Q9UKY1	DYNLL1	P63167	16169070	2H	DI	-	-	1
ZMYM2	Q9UBW7	DYNLL1	P63168,P63167	20360068.26	other_aff_chr,Co-IP	PA,A	-	+	2
ZMYM3	Q14202	DYNLL1	P63167,P63168	26496610.2	Co-IP,TAP	A,PA	+	-	2
ZMYM4	Q5VZL5	DYNLL1,DYNLL2	P63167,P63168,Q96FJ2	26496610,27705803,20360068	Co-IP,TAP	A,PA	-	+	4
ZMYND11	Q15326	DYNLL1	P63167	15897869,20482850,11148209	other_aff_chr,other	PA,	+	+	3
ZNF354A	Q02975,O60765	DYNLL1	P63170,P63167	14760703	Co-IP,other	A,	+	-	2
ZNF609	O15014	DYNLL1	P63167,P63168	26496610.2	Co-IP,TAP	A,PA	-	-	2
