# Supplementary material for: Novel linear motif filtering protocol reveals the role of the LC8 dynein light chain in the Hippo pathway
Source: PLoS Comput Biol. 2017 Dec 14;13(12):e1005885. doi: 10.1371/journal.pcbi.1005885 (PMC5746249; doi:10.1371/journal.pcbi.1005885)
Supplement: S3 Table — (XLSX) [file pcbi.1005885.s009.xlsx]

## Sheet: Sheet1
S3 Table. High confidence prediction set for LC8 binding motifs.
ID	GENE	PROT NAME	START	MOTIF	PSSM Score	IUPred	VSL2	DISOPRED3 Disorder	ANCHOR	MORFCHIBI	DISOPRED3 Binding	PFAM	LOCALIZATION	SLIM INSTANCE	PPI DYNLL1	PPI DYNLL2	Evolutionary conservation
Q96RT8	TUBGCP5	Gamma-tubulin complex component 5	180	qplsrEDSGIQVDrtple	4.07	0.75	0.95	0.94	0.26	0.72	0.04	-	INT	-	1111	-	1
Q86VQ1	GLCCI1	Glucocorticoid-induced transcript 1 protein	198	ypscmKDKATQTPscwae	5.62	0.63	0.67	0.73	0.59	0.32	0	Family FAM117	INT	M.DK.TQ	35112	-	1
Q8TDF6	RASGRP4	RAS guanyl-releasing protein 4	638	tgcqlRHAWTQTEsphps	3.91	0.51	0.86	0.96	0.24	0.54	0.04	-	INT	-	34111	-	1
Q96HH9	GRAMD3	GRAM domain-containing protein 3	269	dmegySSSGSQTPesens	3.33	0.78	0.94	0.97	0.21	0.42	0	-	INT	SS.SQ.P	-	-	1
O95267	RASGRP1	RAS guanyl-releasing protein 1	669	lkravAHKATQTEsqpwi	5.28	0.52	0.64	0.92	0.23	0.77	0	-	INT	H..TQTE	-	-	1
Q6NT76	HMBOX1	Homeobox-containing protein 1	86	assstATASTQTQhsgms	4.02	0.88	0.99	0.98	0.48	0.03	0	Family HNF-1_N	INT	TQT	34111	44111	1
Q0D2I5	IFFO1	Intermediate filament family orphan 1	122	rglgrRDQAVQTGfvspi	3.66	0.57	0.75	0.95	0.33	0.37	0	-	INT	VQTG	-	-	1
Q86VQ0	LCA5	Lebercilin	329	dfadlCTKGVQTMedfkp	4.56	0.44	0.54	0.2	0.46	0.41	0	-	INT	VQ	15111	35113	1
Q8NA54	IQUB	IQ and ubiquitin-like domain-containing protein	266	tgveyHNAGTQTVpkrip	4.58	0.44	0.41	0.07	0.07	0.63	0	-	INT	-	44111	-	1
Q9NQC1	JADE2	Protein Jade-2	85	pwrqeWEKGVQVPagaea	3.4	0.54	0.43	0.77	0.31	0.69	0.95	Family EPL1	INT	GVQVP	-	-	1
Q6IE81	JADE1	Protein Jade-1	80	pwrqeWEKGVQVPvspgt	3.4	0.5	0.38	0.37	0.12	0.78	0	Family EPL1	INT	GV.VP..P	-	-	1
Q9UQF2	MAPK8IP1	C-Jun-amino-terminal kinase-interacting protein 1	227	gpaptTDRGTSTDspcrr	4.04	0.95	0.99	0.93	0.47	0.1	0	-	INT	T..RG	-	-	1
Q92613	JADE3	Protein Jade-3	76	twkeeWEKGVQVPaspdt	3.4	0.52	0.43	0.62	0.08	0.81	0.93	Family EPL1	INT	E.GVQV	-	-	0.857
Q9UPX6	KIAA1024	UPF0258 protein KIAA1024	472	lssdtSSVGTQTEhvlep	4.72	0.66	0.89	0.9	0.15	0.45	0	-	INT	VGTQT	-	-	1
Q9Y2H9	MAST1	Microtubule-associated serine/threonine-protein kinase 1	1390	dvgctRHQSVQTEdgtgg	3.97	0.84	0.84	0.98	0.73	0.33	0	-	INT	Q.VQ	35111	-	0.833
Q9H5P4	PDZD7	PDZ domain-containing protein 7	366	pgwgrADTAMQTEpdagg	3.53	0.74	0.73	0.91	0.26	0.72	0	-	INT	TA.QT.P	-	-	0.857
Q8N3S3	PHTF2	Putative homeodomain transcription factor 2	267	kaknsIDKSTETDngyvs	3.31	0.66	0.69	0.95	0.18	0.61	0	-	INT	ST..D	-	-	0.857
Q6P2Q9	PRPF8	Pre-mRNA-processing-splicing factor 8	2060	itsttSNYETQTFsskte	3.77	0.45	0.61	0.59	0.13	0.3	0.99	-	INT	YE..TF.S	-	-	0.857
Q9UIG5	PSORS1C1	Psoriasis susceptibility 1 candidate gene 1 protein	12	kshsqRALGTQTPalqgp	3.42	0.83	0.94	0.52	0.78	0.39	0.42	Family SEEK1	INT	TQ.P.L	-	-	1
Q9UPQ7	PDZRN3	E3 ubiquitin-protein ligase PDZRN3	354	sesqlVDTGTQTDitfeh	6.12	0.57	0.68	0.03	0.38	0.65	0	-	INT	T..T..HI..L	-	-	1
Q8ND24	RNF214	RING finger protein 214	201	slklsQNIAVQTDfktad	4.37	0.53	0.78	0.21	0.78	0.71	0	-	INT	LK.SQ.I	31112	31112	1
Q9P0W8	SPATA7	Spermatogenesis-associated protein 7	273	ftdqrIEAETQTElsfks	4.05	0.52	0.81	0.9	0.16	0.76	0	Family HSD3	INT	ETQTE	-	-	1
O94964	SOGA1	Protein SOGA1	1138	qtvglASVGTQTIrtvsv	4.39	0.49	0.78	0.95	0.63	0.3	0	-	INT	-	35112	-	1
O94964	SOGA1	Protein SOGA1	1128	lerkvKSTSSQTVglasv	3.76	0.55	0.83	0.97	0.34	0.33	0	-	INT	-	35112	-	1
O94964	SOGA1	Protein SOGA1	1148	qtirtVSVGLQTDpprss	3.91	0.64	0.84	0.94	0.4	0.25	0	-	INT	-	35112	-	1
Q9P2Z0	THAP10	THAP domain-containing protein 10	206	fgkrlCNATTQTEelwsr	4.38	0.42	0.41	0.23	0.22	0.58	0	-	INT	-	34111	44111	0.8
Q12888	TP53BP1	Tumor suppressor p53-binding protein 1	1192	qnfgkQDATVQTErgsge	4.05	0.81	0.87	0.98	0.47	0.3	0	-	INT	-	44213	-	0.857
Q8WVS4	WDR60	WD repeat-containing protein 60	540	cnednVERDIQTEeietr	4.26	0.5	0.62	0.54	0.08	0.38	0.02	-	INT	-	35111	31112	1
Q96EX3	WDR34	WD repeat-containing protein 34	83	qarnhVDAQVQTEapvpv	4.42	0.61	0.66	0.79	0.14	0.44	0.46	-	INT	QT	35113	31112	1
Q9ULE0	WWC3	Protein WWC3	867	psplkVDKETNTEdlfle	4.18	0.53	0.76	0.85	0.19	0.61	0	-	INT	DKET.T	-	-	1
Q8N302	AGGF1	Angiogenic factor with G patch and FHA domains 1	89	ednkkSDVEVQTEnhapw	3.69	0.75	0.57	0.32	0.14	0.48	0.17	-	INT	-	35111	-	1
Q99996	AKAP9	A-kinase anchor protein 9	1691	lccelRNSSTQTQngnen	3.79	0.67	0.94	0.86	0.21	0.41	0	-	INT	-	15112	-	0.857
Q99996	AKAP9	A-kinase anchor protein 9	1882	ssqleHAKVTQTElmres	3.51	0.57	0.9	0.66	0.23	0.51	0	-	INT	-	15112	-	1
Q9Y2J4	AMOTL2	Angiomotin-like protein 2	724	akhgsRDGSTQTEgppds	4.84	0.94	0.98	0.98	0.28	0.14	0	-	INT	K..S.D..TQ	44112	-	1
Q4VCS5	AMOT	Angiomotin	860	sktgsRDCSTQTErgtes	4.69	0.85	0.92	0.68	0.29	0.16	0.67	-	INT	CST.T..G	35115	35114	1
Q9C0C7	AMBRA1	Activating molecule in BECN1-regulated autophagy protein 1	1112	lalqlQNAETQTErevpe	4.75	0.84	0.93	0.93	0.54	0.62	0.24	-	INT	-	44214	31112	1
O43313	ATMIN	ATM interactor	489	fqsggVSRETQTSgiesp	4.61	0.66	0.8	0.89	0.11	0.41	0.58	-	INT	RETQT	12211	-	0.857
O43313	ATMIN	ATM interactor	736	vstdsSDTETQTEgvsta	4.64	0.69	0.9	0.84	0.06	0.08	0.3	-	INT	-	12211	-	1
O43313	ATMIN	ATM interactor	761	skvqlNSTETQTMssgfe	4.03	0.5	0.82	0.58	0.12	0.28	0.52	-	INT	S.ETQT	12211	-	1
O43313	ATMIN	ATM interactor	645	effsaSNIQTQTEesels	4.15	0.59	0.87	0.35	0.41	0.91	0	-	INT	-	12211	-	1
O43313	ATMIN	ATM interactor	581	psqnmTDNQTQTIdllsd	4.12	0.66	0.86	0.24	0.33	0.66	0	-	INT	DNQT.T	12211	-	1
Q99700	ATXN2	Ataxin-2	881	rgpevTSQGVQTSspack	3.43	0.85	0.98	0.98	0.7	0.2	0	-	INT	TSQGV	-	-	0.857
Q7Z4T9	MAATS1	Protein MAATS1	187	sipskSTVGTQTDyrdad	4.85	0.58	0.62	0.31	0.11	0.71	0	-	INT	QTDYR	-	-	1
Q7Z4T9	MAATS1	Protein MAATS1	196	tqtdyRDADVQTDpysae	4.08	0.49	0.54	0.12	0.12	0.68	0	Family PaaSYMP	INT	QTDP	-	-	1
Q01850	CDR2	Cerebellar degeneration-related protein 2	375	eqdslSHKAVQTSraaak	3.44	0.57	0.73	0.86	0.18	0.51	0.38	-	INT	H.AVQT	-	-	1
Q9ULV3	CIZ1	Cip1-interacting zinc finger protein	196	ttpnrKDSSSQTMpvedk	3.97	0.97	1	0.99	0.7	0.05	0	-	INT	-	35114	31112	0.8
Q9UER7	DAXX	Death domain-associated protein 6	722	pgtckTSVATQCDpeeii	3.96	0.53	0.86	0.92	0.58	0.59	0	Family Daxx	INT	VA.Q.DP	-	-	1
Q8NEL9	DDHD1	Phospholipase DDHD1	794	aspsaTTVGTQTLphsss	4.04	0.59	0.78	0.8	0.14	0.42	0	Family DDHD	INT	-	31112	31112	1
P15924	DSP	Desmoplakin	1949	qrpygSHRETQTEcewtv	4.47	0.53	0.62	0.33	0.06	0.37	0	-	INT	-	15111	-	1
A6NMK8	FAM196B	Protein FAM196B	93	kaggfRNIAIQTSpslrk	3.8	0.48	0.6	0.24	0.61	0.93	0	Family FAM196	INT	IQTS.S	-	-	1
Q6P1L5	FAM117B	Protein FAM117B	390	rssstRSIDTQTPggadr	4.05	0.89	0.98	0.97	0.56	0.02	0	Family FAM117	INT	-	34113	34112	1
Q6P1L5	FAM117B	Protein FAM117B	246	aapcmRDKATQTEsawae	5.87	0.69	0.76	0.87	0.5	0.53	0	Family FAM117	INT	-	34113	34112	1
Q6P1L5	FAM117B	Protein FAM117B	564	teqdrVSRGTSTVmpsas	3.54	0.7	0.88	0.96	0.33	0.13	0	-	INT	RV.R.T	34113	34112	0.857
Q9H4H8	FAM83D	Protein FAM83D	416	tsittACAGTQTAvitri	3.7	0.51	0.72	0.83	0.86	0.07	0	-	INT	TQT	35112	-	1
Q9C073	FAM117A	Protein FAM117A	117	ftcctNDKATQTPlswqe	5.38	0.43	0.49	0.64	0.15	0.08	0	Family FAM117	INT	KA.Q.P.S	-	-	1
Q6PIJ6	FBXO38	F-box only protein 38	901	krkrtADKSTSTSdpvie	3.36	0.76	0.8	0.98	0.1	0.66	0	-	INT	-	35112	-	1
Q9NSC5	HOMER3	Homer protein homolog 3	267	alvqtKDQEIQTLksqtg	3.8	0.63	0.94	0.13	0.44	0.7	0	-	INT	-	34111	44112	0.833
Q16656	NRF1	Nuclear respiratory factor 1	283	llyafEDQQTQTQatath	4.09	0.45	0.54	0.5	0.09	0.66	0.38	Family Nrf1_DNA-bind	INT	-	45213	31112	0.857
O75665	OFD1	Oral-facial-digital syndrome 1 protein	157	qakesCNMETQTSstfnr	4.2	0.48	0.7	0.35	0.06	0.34	0	-	INT	-	35115	31112	1
Q96CV9	OPTN	Optineurin	272	ktsnrSEIETQTEgstek	3.99	0.83	0.98	0.18	0.09	0.17	0	-	INT	QTE	-	-	0.857
P11940	PABPC1	Polyadenylate-binding protein 1	483	stqrvANTSTQTMgprpa	4.6	0.82	0.95	0.11	0.52	0.58	0	-	INT	-	35111	-	1
Q15365	PCBP1	Poly(rC)-binding protein 1	274	gywasLDASTQTThelti	4.54	0.42	0.45	0.02	0.17	0.55	0	-	INT	-	5111	5111	1
Q93073	SECISBP2L	Selenocysteine insertion sequence-binding protein 2-like	215	kivllVDASQQTDfpsdi	3.91	0.5	0.58	0.92	0.75	0.78	0	-	INT	-	15111	44111	0.857
Q9Y228	TRAF3IP3	TRAF3-interacting JNK-activating modulator	162	kkppkHHRGTQTKaegpt	3.52	0.91	0.85	0.73	0.19	0.69	0	-	INT	GTQT	15111	-	0.857
Q6AWC2	WWC2	Protein WWC2	962	riptlVDKETNTDeaand	4.4	0.82	0.9	0.95	0.36	0.44	0	-	INT	KETNT	-	-	0.857
Q6AWC2	WWC2	Protein WWC2	282	lsrqtLDAGSQTSisgdi	3.94	0.45	0.71	0.85	0.16	0.34	0	-	INT	SQT	-	-	1
O43829	ZBTB14	Zinc finger and BTB domain-containing protein 14	229	etpesKDLGSQTPqaltf	3.71	0.77	0.83	0.28	0.32	0.51	0	-	INT	K.LG	-	-	1
Q15326	ZMYND11	Zinc finger MYND domain-containing protein 11	434	qpiekVSVSTQTKklsas	3.54	0.74	0.95	0.64	0.79	0.64	0	-	INT	-	35213	-	1
Q5VZL5	ZMYM4	Zinc finger MYM-type protein 4	921	takiiGDASTQTDalklp	5.01	0.51	0.72	0.96	0.32	0.62	0	-	INT	A.TQTD	35113	15111	1
Q9UBW7	ZMYM2	Zinc finger MYM-type protein 2	868	ckphmQTKSCQTDdtwrt	4.15	0.45	0.62	0.9	0.13	0.35	0	-	INT	-	35112	-	1
Q9ULM2	ZNF490	Zinc finger protein 490	48	sehhgQSIKTQTDsisle	3.75	0.65	0.63	0.86	0.2	0.52	0.33	-	INT	Q.I.T	-	-	1
