# Supplementary material for: Novel linear motif filtering protocol reveals the role of the LC8 dynein light chain in the Hippo pathway
Source: PLoS Comput Biol. 2017 Dec 14;13(12):e1005885. doi: 10.1371/journal.pcbi.1005885 (PMC5746249; doi:10.1371/journal.pcbi.1005885)
Supplement: S4 Table — (XLSX) [file pcbi.1005885.s010.xlsx]

## Sheet: Sheet1
S4 Table. Experimentally validated LC8 binding motifs.
Gene name	Accession	Start	Motif	Kd(𝛍M)±SD
ZMYM4	Q5VZL5	921	GDASTQTD	5.91±1.20
CIZ1	Q9ULV3	289	VPKQTQTP	3.93±0.69
IFFO1	Q0D2I5	122	RDQAVQTG	0.97±0.17
CCSER2	Q9H7U1	763	ADKYTQTP	0.06±0.01
MPHOSPH9	Q99550	909	KNWGTQTE	1.20±0.19
CCDC66	A2RUB6	608	KDTGVQTD	0.45±0.05
